# Supplementary material for: Dimerization/Elimination of β-Styrylmalonates under Action of TiCl4
Source: Molecules. 2022 Dec 29;28(1):270. doi: 10.3390/molecules28010270 (PMC9822291; doi:10.3390/molecules28010270)
Supplement: Supplementary file 1 [file molecules-28-00270-s001.zip]

Archive with 1 entries (1 files):
- molecules-2118593-supplementary.pdf
